# Supplementary material for: Genome-wide epistasis and co-selection study using mutual information
Source: Nucleic Acids Res. 2019 Jul 30;47(18):e112. doi: 10.1093/nar/gkz656 (PMC6765119; doi:10.1093/nar/gkz656)
Supplement: gkz656_Supplemental_Files [file gkz656_supplemental_files.zip]

Archive with 2 entries (2 files):
- Figures S1-S3.pdf
- Tables S1-S3.xlsx
